# Supplementary material for: Depression, Anxiety, and Stress Symptoms in Women with Rheumatic Disease of Reproductive Age: Lessons from the COVID-19 Pandemic
Source: J Clin Med. 2025 Jul 16;14(14):5038. doi: 10.3390/jcm14145038 (PMC12295548; doi:10.3390/jcm14145038)
Supplement: Supplementary file 1 [file jcm-14-05038-s001.zip]

Archive with 1 entries (1 files):
- jcm-3717592-supplementary.pdf
